# Supplementary material for: Evaluating the Growth of Ceria-Modified N-Doped Carbon-Based Materials and Their Performance in the Oxygen Reduction Reaction
Source: Nanomaterials (Basel). 2022 Sep 2;12(17):3057. doi: 10.3390/nano12173057 (PMC9457935; doi:10.3390/nano12173057)
Supplement: Supplementary file 1 [file nanomaterials-12-03057-s001.zip]

Archive with 1 entries (1 files):
- nanomaterials-1837116-supplementary.pdf
